# Supplementary material for: ‘They Talk about the Weather, but No One Does Anything about It’: A Mixed-Methods Study of Everyday Climate Change Conversations
Source: Int J Environ Res Public Health. 2024 Feb 28;21(3):279. doi: 10.3390/ijerph21030279 (PMC10970140; doi:10.3390/ijerph21030279)
Supplement: Supplementary file 1 [file ijerph-21-00279-s001.zip]

Archive with 1 entries (1 files):
- ijerph-2767744-supplementary.pdf
